# Supplementary material for: Health Inequalities in the Diverse World of Self-Employment: A Swedish National Cohort Study
Source: Int J Environ Res Public Health. 2021 Nov 23;18(23):12301. doi: 10.3390/ijerph182312301 (PMC8656803; doi:10.3390/ijerph182312301)
Supplement: Supplementary file 1 [file ijerph-18-12301-s001.zip]

Archive with 1 entries (1 files):
- ijerph-1434411 Supplementary Materials.pdf
